# Supplementary material for: Cross-cultural adaptation and validation of the Spanish version of the Prevent for Work questionnaire
Source: Front Public Health. 2025 Jan 7;12:1453492. doi: 10.3389/fpubh.2024.1453492 (PMC11747122; doi:10.3389/fpubh.2024.1453492)
Supplement: Supplementary file 2 [file Data_Sheet_1.csv]

Sex	Age	Years_current_position	Work_type	Weight	Height	BMI	Neck	Shoulders	Elbow	Wrist_Hand	Dorsal	Lumbar	Hip	Knee	Ankle_foot	Total_disabling_pain_regions	Disabling_spinal_pain	P4W_1	P4W_2	P4W_3	P4W_4	P4W_5	P4W_6	P4W_7	P4W_8	P4W_9	P4W_10	P4W_11	P4W_12	P4W_13	P4W_14	P4W_15	P4W_16	P4W_17	P4W_18	P4W_19	P4W_20	P4W_Total	P4W_JSS	P4W_MSS	P4W_KCS	P4W_PSS	EQ5_Mobility	EQ5_Selfcare	EQ5_Activity	EQ5_Pain	EQ5_Anxiety	EQ5_VAS	ODI_1
1	43,45	4,5	1	56	160	21,9	1	0	0	0	1	1	0	0	0	3	1	1	1	1	1	2	0	1	0	2	1	1	0	0	0	0	0	0	0	1	1	13	4	6	1	2	0	0	0	1	0	85	3
1	42,97	11,84	1	75	160	29,3	1	0	1	0	0	0	0	1	0	3	1	2	1	0	0	2	2	3	2	1	2	2	1	1	2	1	1	1	1	1	1	27	3	12	6	6	0	0	0	0	1	85	2
1	43,56	15,85	1	52	165	19,1	1	0	1	0	0	0	0	0	0	2	1	1	1	0	0	3	2	3	2	3	2	4	4	3	3	0	0	0	0	2	1	34	2	15	14	3	0	1	1	3	0	20	2
1	41,57	15,01	1	52	168	18,4	1	1	0	0	1	1	0	0	0	4	1	2	2	0	1	1	1	2	1	2	1	2	2	1	1	0	0	0	0	1	0	20	5	8	6	1	0	0	1	1	0	80	4
1	115,81	14,01	1	63	170	21,8	1	1	0	0	0	0	0	0	0	2	1	1	1	1	1	1	2	1	1	2	2	1	1	1	0	1	1	2	2	2	1	25	4	9	3	9	0	0	0	0	0	80	1
0	44,22	20,01	1	70	176	22,6	1	1	0	0	0	0	0	0	0	2	1	3	3	1	3	1	1	1	1	0	0	1	0	1	1	1	1	1	1	1	1	23	10	4	3	6	0	0	0	1	0	80	1
1	57,36	18,85	2	73	153	31,2	1	1	0	1	1	1	0	1	1	7	1	0	0	0	0	3	2	1	1	1	1	3	3	1	0	2	2	2	1	1	1	25	0	9	7	9	1	0	1	1	2	45	1
0	45,24	15,1	3	100	173	33,4	0	0	0	0	0	0	0	0	0	0	0	2	1	1	2	2	2	2	1	2	1	2	0	0	0	3	3	2	2	2	2	32	6	10	2	14	0	0	0	0	0	75	0
0	59,28	12,17	3	71	170	24,6	0	0	0	0	0	1	0	1	0	2	1	2	0	3	2	0	1	0	0	1	0	3	1	1	3	4	3	3	0	2	2	31	7	2	8	14	0	0	0	1	0	80	1
0	52,98	3	3	75	168	26,6	0	1	0	0	0	1	0	0	0	2	1	4	4	3	4	3	3	4	3	3	3	3	4	4	4	1	4	4	3	3	3	67	15	19	15	18	1	0	1	2	1	40	2
1	37,08	13,01	1	56	162	21,3	1	0	0	0	1	1	0	0	0	3	1	2	1	0	0	1	1	2	1	3	3	0	0	0	0	0	0	1	1	1	1	18	3	11	0	4	0	0	0	0	1	85	1
0	38,75	7,59	3	80	168	28,3	0	0	0	1	0	1	0	0	0	2	1	1	1	2	1	0	1	1	0	0	0	3	2	1	1	2	1	2	3	2	2	26	5	2	7	12	0	0	0	0	0	97,5	1
1			1														0	2	1	1	1	1	2	2	1	2	1	1	2	1	0	0	0	0	0	0	0	18	5	9	4	0	0	0	0	1	1	70	3
1	54,8	15,01	1	60	155	25	1	1	0	0	0	0	0	1	0	3	1	1	1	1	0	1	0	0	0	0	0	2	1	1	1	1	0	0	1	1	1	13	3	1	5	4	1	0	0	1	1	85	1
0	59,45	15,01	1	80	172	27	1	1	0	0	0	1	0	0	1	4	1	1	1	1	1	2	2	2	1	2	1	3	3	2	2	1	1	1	2	2	2	33	4	10	10	9	0	0	0	1	0	72	3
1	35,55	5,42	1	48	161	18,5	0	0	0	1	0	0	0	0	0	1	0	1	1	0	0	1	1	3	1	2	2	1	0	0	0	1	1	1	1	1	1	19	2	10	1	6	0	0	0	0	0	95	0
1	57,7	14,93	1	72	173	24,1	0	0	0	0	0	0	0	0	0	0	0	1	1	1	1	1	2	2	1	1	1	1	2	0	0	1	1	1	1	1	0	20	4	8	3	5	0	0	0	1	1	80	1
0	48,39	16,01	3	75	165	27,5	0	0	0	1	0	0	0	0	0	1	0	1	0	0	0	1	1	2	0	0	0	2	0	0	0	2	1	3	3	2	1	19	1	4	2	12	0	0	0	0	0	95	0
0	43,91	17,01	3	77	180	23,8	0	0	0	0	0	1	1	1	0	3	1	2	0	1	1	3	2	3	2	1	1	2	2	1	1	3	3	3	2	2	2	37	4	12	6	15	0	0	1	1	1	67	3
0	59,48	3,51	3	90	175	29,4	1	1	0	1	0	1	0	1	0	5	1	2	1	1	1	1	2	2	1	2	2	3	2	1	1	1	0	0	0	0	0	23	5	10	7	1	0	0	0	0	0	80	1
1	41	13,01	1	55	166	20	1	0	0	0	0	0	0	0	0	1	1	1	1	1	1	1	1	1	1	1	1	2	1	1	1	0	0	0	0	0	0	15	4	6	5	0	0	0	0	1	0	90	1
1	46,2	16,1	1	65	155	27,1	1	1	1	0	0	0	0	0	0	3	1	1	1	0	0	2	3	2	1	2	2	1	2	2	2	0	0	0	0	0	0	21	2	12	7	0	0	0	0	1	1	80	3
1	45,3	16,85	1	48	165	17,6	0	0	0	0	0	1	0	1	0	2	1	3	2	1	1	0	1	1	1	1	0	2	2	0	0	0	0	1	0	0	0	16	7	4	4	1	0	0	1	1	0	90	2
1	39,23	2,42	1	55	162	21	1	0	0	0	0	0	0	0	1	2	1	0	0	0	0	0	1	1	0	2	1	3	2	0	2	0	0	0	0	0	0	12	0	5	7	0	0	0	0	1	0	80	1
1	45	16,43	1	57	164	21,2	1	1	0	0	0	0	0	0	0	2	1	2	1	0	0	1	1	1	1	2	1	3	3	1	1	1	1	1	1	1	0	23	3	7	8	5	0	0	0	1	0	85	1
1	43	12,95	1	64	168	22,7	0	0	0	0	0	1	0	0	0	1	1	1	1	0	0	1	1	1	0	1	0	1	0	0	0	1	1	1	0	0	0	10	2	4	1	3	0	0	0	0	0	100	0
1	55	15	1	79	170	27,3	0	0	1	0	0	1	0	1	1	4	1	3	1	0	1	0	1	0	1	0	0	1	1	0	0	1	0	0	0	1	0	11	5	2	2	2	0	0	0	0	0	90	0
1	55	15	1	68	165	25	1	1	0	1	1	1	0	0	0	5	1	3	2	3	3	2	2	3	1	2	3	2	2	2	2	2	2	3	2	3	1	45	11	13	8	13	0	0	0	1	0	80	1
1	43,76	15,1	1	62	170	21,5	1	1	0	0	1	1	0	0	0	4	1	2	1	1	1	3	1	3	1	3	2	0	0	0	0	1	1	1	1	1	1	24	5	13	0	6	0	0	0	0	0	80	1
0	41,91	2,17	1	63	168	22,3	0	0	0	0	0	0	0	0	0	0	0	1	1	0	1	2	1	1	0	2	2	0	0	0	0	0	0	1	1	1	0	14	3	8	0	3	0	0	0	0	0	90	0
1	45,13	1	1	54	160	21,1	0	0	0	0	0	0	0	1	1	2	0	1	0	0	0	1	1	2	1	1	1	2	1	1	0	0	0	0	0	0	0	12	1	7	4	0	0	0	0	0	0	90	0
1	48	12	1	72	170	24,9	1	1	0	1	1	1	0	0	0	5	1	3	3	3	2	2	2	1	2	3	3	2	2	1	1	2	2	2	2	3	2	43	11	13	6	13	0	0	1	1	2	80	2
1	49,35	17,01	1	57	158	22,8	0	0	0	0	1	0	0	0	0	1	1	1	1	1	1	2	1	2	1	2	1	1	1	0	0	0	0	0	0	0	0	15	4	9	2	0	0	0	0	0	1	85	1
1	44,58	12,85	1	68	160	26,6	0	1	1	1	0	1	0	0	0	4	1	2	1	1	1	2	3	2	2	3	2	1	0	0	0	1	0	0	0	0	0	21	5	14	1	1	0	0	0	0	2	90	1
0	48,42	13,01	1	69	165	25,3	0	0	0	0	0	1	0	0	0	1	1	1	2	1	1	1	1	2	0	2	1	2	1	0	0	1	1	1	0	0	0	18	5	7	3	3	0	0	1	1	0	80	1
1	63,39	15,93	1	71	172	24	0	0	0	0	0	1	1	0	0	2	1	2	0	0	0	1	1	2	1	2	1	1	2	1	1	1	1	0	1	1	1	20	2	8	5	5	0	0	0	1	0	95	1
1	50,18	13,77	1	65	170	22,5	1	0	0	1	1	1	1	0	0	5	1	1	1	1	1	1	1	1	1	1	0	0	0	0	0	0	0	0	0	0	0	9	4	5	0	0	0	0	0	1	0	95	1
1	45,88	10,18	1	50	161	19,3	0	0	0	0	0	0	0	0	0	0	0	0	0	0	0	2	2	1	1	1	1	0	0	0	0	0	0	0	0	0	0	8	0	8	0	0	0	0	0	0	1	75	0
1	49	1	1	53	153	22,6	0	0	0	0	0	1	1	1	0	3	1	1	1	1	1	1	1	1	0	1	1	2	1	1	2	0	0	0	0	0	0	15	4	5	6	0	0	0	0	1	0	85	2
1	46,2	15,85	1	74	169	25,9	1	0	0	0	0	1	1	0	0	3	1	2	2	1	1	3	1	3	1	3	3	2	3	1	1	0	0	1	1	2	1	32	6	14	7	5	0	0	0	1	1	70	1
0	51,37	14,18	1	78	178	24,6	1	1	0	0	0	1	1	1	0	5	1	2	2	1	1	2	3	2	1	2	1	1	1	1	1	1	1	1	1	1	1	27	6	11	4	6	0	0	0	0	0	90	0
0	34,5	34,86	1	75	180	23,1	1	1	0	0	1	1	0	0	0	4	1	2	1	2	3	1	3	2	3	2	3	1	3	1	3	3	1	3	3	2	3	45	8	14	8	15	0	0	0	1	0	90	1
0	40,6	14,01	1	75	170	26	0	1	0	0	0	0	0	0	0	1	0	0	1	1	1	2	1	2	0	1	1	2	2	1	0	0	0	2	1	1	0	19	3	7	5	4	0	0	0	1	1	75	4
1	40,32	5,01	1	75	160	29,3	1	1	1	0	0	0	0	0	0	3	1	2	2	2	2	1	1	1	0	1	1	1	0	0	0	1	0	0	0	1	0	16	8	5	1	2	0	0	0	0	0	90	1
1	38,04	15,01	2	60	167	21,5	1	0	0	0	0	0	0	0	0	1	1	1	1	1	1	1	1	1	1	2	2	0	1	0	0	3	2	2	3	2	1	26	4	8	1	13	0	0	0	0	0	95	0
1	40,76	3,42	2	55	166	20	0	0	0	1	0	0	0	0	0	1	0	2	0	0	0	1	0	0	0	2	1	2	2	0	0	0	0	0	0	1	0	11	2	4	4	1	0	0	0	0	0	100	1
1	44,08	4,17	2	54	167	19,4	1	1	0	0	0	0	0	0	0	2	1	1	1	1	1	1	1	2	1	1	1	0	1	0	0	2	2	2	1	2	1	22	4	7	1	10	0	0	0	1	0	75	1
1	37,72	2,17	2	52	163	19,6	0	0	0	0	0	0	0	0	0	0	0	1	0	1	1	1	0	1	0	1	0	1	0	0	0	0	0	0	0	0	0	7	3	3	1	0	0	0	0	1	0	85	1
0	40,73	3	2	70	180	21,6	0	0	0	0	0	1	0	0	0	1	1	0	0	0	0	1	0	0	0	0	0	1	1	0	0	3	3	3	2	2	1	17	0	1	2	14	0	0	0	1	0	90	1
1	42,22	4,35	3	53	158	21,2	0	1	0	1	0	0	0	0	0	2	0	2	0	0	0	0	1	1	1	0	0	0	0	0	0	3	2	0	1	0	0	11	2	3	0	6	0	0	0	0	0	100	0
1	51,54	3	3	60	180	18,5	0	1	0	1	0	0	0	0	0	2	0	1	2	2	2	0	0	2	0	0	0	2	2	2	2	2	0	2	0	2	2	25	7	2	8	8	0	0	0	2	0	100	4
1	32,82	1	3	52	155	21,6	1	0	0	0	0	0	0	0	0	1	1	2	2	3	2	0	0	1	0	1	1	2	3	1	2	3	1	3	3	1	1	32	9	3	8	12	0	0	0	1	0	95	1
0	31,62	1,92	3	78	179	24,3	0	1	0	1	0	1	1	0	0	4	1	0	0	0	2	3	3	2	0	0	0	0	2	0	0	4	2	4	2	0	2	26	2	8	2	14	1	0	0	0	0	90	3
1	51,94	0,83	3	52	160	20,3	1	1	1	1	1	1	1	1	1	9	1	2	0	3	2	3	2	4	2	2	1	3	3	4	4	4	2	4	4	3	2	54	7	14	14	19	1	2	2	3	1	30	5
1	47,28	3,92	3	90	173	30,1	1	1	0	1	1	1	1	1	1	8	1	2	3	2	2	3	3	3	3	3	3	2	1	3	3	1	2	1	2	3	3	48	9	18	9	12	0	0	0	1	0	75	3
0	45,2	1	3	77	180	23,8	0	0	1	0	0	0	0	1	0	2	0	2	1	1	1	0	1	1	1	1	1	2	1	0	0	3	0	1	1	2	0	20	5	5	3	7	0	0	0	1	0	95	1
1	47,46	6,09	3	62	161	23,9	1	1	0	0	1	1	0	0	0	4	1	2	1	1	1	2	2	1	2	2	1	2	2	1	1	3	3	2	1	1	1	32	5	10	6	11	0	0	0	1	0	70	1
1	51,65	3,42	3	80	168	28,3	1	1	1	1	1	1	1	0	1	8	1	2	1	3	2	2	2	4	0	1	0	3	3	3	3	4	3	3	0	2	3	44	8	9	12	15	0	0	0	1	1	65	3
1	28,8	1,59	3				1	0	0	0	0	1	0	0	0	2	1	2	2	2	2	1	3	2	2	1	1	1	0	1	1	0	0	0	1	0	1	23	8	10	3	2	0	0	0	1	1	90	3
1	56	5,84	3	58	165	21,3	1	1	1	1	0	1	0	0	1	6	1	1	1	2	2	3	3	3	1	2	2	2	3	3	3	2	3	3	2	3	3	47	6	14	11	16	0	0	0	2	0	90	3
1	47,15	1,67	3	53	155	22,1	1	1	0	0	0	1	0	0	0	3	1	3	1	1	1	3	3	2	0	0	0	0	2	0	2	1	0	2	3	2	2	28	6	8	4	10	0	0	1	2	0	50	4
1	39,77	3,25	3	54	163	20,3	1	0	0	1	0	1	0	1	0	4	1	3	0	1	1	2	2	3	2	0	2	2	2	2	1	4	2	3	1	2	2	37	5	11	7	14	0	0	0	2	2	95	4
0	30,12	4,17	1	67	170	23,2	0	0	0	0	0	0	0	0	0	0	0	1	1	1	1	1	3	4	0	0	0	3	4	0	2	1	1	1	1	1	1	27	4	8	9	6	0	0	0	0	0	90	4
0		5,01	3	62	165	22,8	0	0	1	1	0	1	0	0	0	3	1	1	1	1	1	2	1	4	1	1	0	2	2	0	1	4	2	3	3	1	1	32	4	9	5	14	0	0	0	1	0	78	4
0	43,26	3	1	69	170	23,9	1	1	0	0	0	0	0	0	0	2	1	2	2	1	1	1	0	1	0	0	0	3	0	0	0	1	1	0	0	1	0	14	6	2	3	3	0	0	0	0	0	95	1
1	37,68	3	3	54	153	23,1	1	1	0	0	1	1	1	0	0	5	1	2	2	1	1	0	1	2	2	2	2	3	3	3	3	1	1	3	2	2	1	37	6	9	12	10	0	0	0	1	0	90	1
0	50,42	7,51	3	90	171	30,8	1	1	0	1	0	1	1	1	1	7	1	2	3	2	2	3	3	3	3	3	3	4	4	3	3	2	2	2	2	2	2	53	9	18	14	12	1	0	0	1	0	90	1
0	50,75	3,5	3	72	160	28,1	0	0	0	0	0	0	0	0	0	0	0	4	2	2	3	0	0	2	0	2	1	2	1	0	0	2	0	3	0	2	0	26	11	5	3	7	0	0	0	0	0	90	0
0		3,83	3	74	175	24,2	0	0	0	0	0	1	0	0	0	1	1	1	1	2	1	1	1	3	1	1	1	2	2	1	1	3	2	2	3	1	1	31	5	8	6	12	0	0	0	0	0	95	0
1	50,58	2,17	3	81	173	27,1	1	0	0	1	0	1	0	0	0	3	1	2	0	0	1	2	1	1	1	1	1	4	2	2	2	2	0	2	2	0	0	26	3	7	10	6	0	0	0	1	0	30	4
0	25,4	4,34	3	77	177	24,6	0	0	0	0	0	0	0	0	0	0	0	1	2	1	0	1	0	0	0	0	0	0	0	0	0	4	3	2	2	1	0	17	4	1	0	12	0	0	0	0	1	95	0
1	31	3	3	60	160	23,4	1	1	0	0	0	0	0	0	0	2	1	2	0	2	2	4	3	3	0	2	1	3	4	2	2	4	4	4	1	4	4	51	6	13	11	21	0	0	1	1	0	45	2
0	53,31	3,25	3	85	170	29,4	0	0	1	0	0	1	0	1	0	3	1	0	0	0	0	0	0	2	0	0	0	2	2	1	2	3	1	2	2	2	1	20	0	2	7	11	0	0	0	1	0	90	2
1	54,81	4	3	57	166	20,7	0	0	0	0	0	1	0	0	0	1	1	3	0	0	0	0	0	0	1	0	0	2	2	0	0	2	2	2	2	0	0	16	3	1	4	8	0	0	0	1	0	75	1
0	52,89	2,08	3	113	180	34,9	0	1	0	1	0	1	1	1	1	6	1	2	2	3	2	3	1	2	2	2	2	3	3	3	3	3	2	2	3	2	2	47	9	12	12	14	1	0	1	2	1	70	3
1	24,08	3,83	3	86	168	30,5	0	0	0	0	0	0	0	0	0	0	0	3	1	0	1	1	0	1	0	0	0	2	0	0	0	3	2	1	1	1	1	18	5	2	2	9	0	0	0	0	0	84	0
0	20,48	1,17	3	83	170	28,7	0	0	0	0	0	0	0	0	0	0	0	2	2	1	3	2	0	1	1	1	1	3	3	2	2	4	2	4	3	1	1	39	8	6	10	15	0	0	0	0	0	90	0
0	26,7	2,25	3	70	180	21,6	0	0	0	0	0	0	0	0	0	0	0	2	1	1	0	0	0	2	0	0	0	4	4	2	0	4	2	2	2	2	3	31	4	2	10	15	0	0	0	0	0	95	0
0	30,41	4,92	3	75	165	27,5	0	0	0	1	0	0	0	0	0	1	0	1	1	1	0	0	0	4	4	0	0	1	0	0	0	4	0	3	0	0	0	19	3	8	1	7	0	0	0	0	0	100	0
1	52,47	2,7	3	68	160	26,6	0	0	0	0	0	0	1	1	0	2	0	1	0	0	0	1	1	2	3	0	2	4	4	3	2	2	0	3	2	2	1	33	1	9	13	10	1	0	0	1	0	95	4
0	37,65	6,51	3	82	193	22	0	1	0	0	0	1	0	0	0	2	1	1	0	0	0	0	1	1	0	0	0	2	2	2	2	4	2	4	0	2	0	23	1	2	8	12	0	0	0	0	0	90	1
0	29,68	6,42	3	94	181	28,7	1	0	0	1	0	0	0	0	0	2	1	2	2	2	1	3	3	0	0	1	0	3	3	2	2	4	3	4	2	4	3	44	7	7	10	20	0	0	0	1	0	90	1
1	44,7	7,01	3	75	160	29,3	0	0	0	0	0	0	0	1	0	1	0	2	0	0	0	0	0	2	0	0	0	3	3	2	2	2	1	0	0	2	2	21	2	2	10	7	0	0	0	0	0	95	3
1	43,06	1,08	3	60	160	23,4	0	0	0	1	0	1	0	1	0	3	1	1	1	0	0	1	1	2	1	2	0	3	2	0	1	4	4	4	4	4	4	39	2	7	6	24	0	0	0	1	0	90	1
0	44,15	5,25	3	79	166	28,7	1	1	0	1	0	1	0	0	0	4	1	0	0	0	0	1	3	2	3	0	0	2	2	1	1	4	2	2	4	2	2	31	0	9	6	16	0	0	0	0	0	55	5
1	43,31	5,01	3	63	162	24	0	0	0	0	0	0	0	0	0	0	0	1	1	0	1	0	0	1	0	2	1	0	0	0	0	1	1	2	3	0	0	14	3	4	0	7	0	0	0	0	0	90	0
1	23,98	4	3	54	167	19,4	1	0	0	1	0	0	0	1	0	3	1	1	0	1	2	0	1	1	0	1	0	2	1	0	0	2	1	2	1	0	1	17	4	3	3	7	0	0	0	1	0	75	2
1	29,49	4,08	3	50	150	22,2	0	1	0	1	0	1	0	0	0	3	1	4	2	2	3	2	2	2	0	2	2	3	2	1	0	3	2	3	1	2	2	40	11	10	6	13	1	0	0	1	0	85	4
1	39,57	4,08	3	52	161	20,1	1	1	1	0	0	0	0	0	0	3	1	2	2	1	0	4	3	4	1	1	1	1	1	1	0	2	2	3	3	2	1	35	5	14	3	13	0	0	0	1	0	70	1
1	39,5	6,51	3	100	155	41,6	1	1	0	1	0	1	0	1	1	6	1	4	1	2	2	2	1	4	0	2	2	2	4	2	2	2	0	2	0	0	0	34	9	11	10	4	1	0	0	2	0	50	4
0	44,15	7,51	3	74	172	25	1	1	1	1	1	1	0	1	0	7	1	2	0	1	1	3	3	2	2	1	2	4	2	3	1	1	0	1	0	0	1	30	4	13	10	3	0	0	1	1	0	80	1
0	40,43	2,08	3	69	161	26,6	1	0	0	0	1	0	0	0	0	2	1	0	0	0	0	2	0	0	0	2	2	0	0	0	0	1	2	0	4	3	2	18	0	6	0	12	0	0	0	0	0	95	0
0	29,81	5,01	3	78	175	25,5	1	1	0	1	0	1	0	0	1	5	1	1	2	2	3	3	1	0	2	2	1	3	2	3	2	4	2	1	0	2	3	39	8	9	10	12	0	0	0	2	1	60	2
0	28,46	5,84	3	82	170	28,4	0	1	0	1	1	1	0	1	1	6	1	3	1	0	1	0	2	3	0	1	0	4	4	2	0	4	3	2	4	3	2	39	5	6	10	18	1	0	0	1	0	50	1
0	26,75	1,67	3	78	175	25,5	0	1	0	0	1	0	0	0	0	2	1	0	0	0	0	1	0	1	0	2	2	3	1	2	2	4	4	1	4	3	2	32	0	6	8	18	0	0	0	1	0	90	1
1	34,89	1	3	67	165	24,6	0	0	0	0	0	0	0	0	0	0	0	0	0	0	1	0	0	2	0	0	0	4	4	3	3	3	1	3	0	1	1	26	1	2	14	9	0	0	0	0	0	90	1
0	37,52	7,17	3	80	170	27,7	1	1	0	1	0	0	0	0	0	3	1	3	2	1	0	3	1	2	0	1	1	2	3	2	3	3	3	4	2	2	3	41	6	8	10	17	0	0	1	2	0	70	4
0	29,91	1	1	75	173	25,1	0	0	0	0	0	0	0	1	0	1	0	2	0	1	0	2	0	1	2	2	1	1	1	0	0	3	3	2	1	3	2	27	3	8	2	14	1	0	1	1	1	65	1
0	33,93	5,38	1	80	175	26,1	0	0	0	0	0	1	0	0	0	1	1	1	1	2	1	1	1	2	1	3	1	0	0	0	0	2	2	1	0	0	0	19	5	9	0	5	0	0	0	0	1	100	0
1	32,8	9,09	1	75	167	26,9	1	1	0	0	1	1	0	0	0	4	1	0	1	1	1	1	2	0	1	1	1	1	2	1	0	1	0	1	1	2	1	19	3	6	4	6	0	0	1	1	0	80	2
1	56,39	22,44	1	52	168	18,4	0	0	0	0	0	1	0	0	0	1	1	1	0	1	1	2	3	2	2	1	1	3	4	4	2	0	0	3	1	1	1	33	3	11	13	6	0	0	0	0	1	90	0
0	46,27	20,01	3	94	176	30,3	0	1	1	0	0	1	0	0	0	3	1	2	2	3	3	1	1	2	1	2	2	2	2	1	1	1	1	2	3	2	1	35	10	9	6	10	0	0	1	1	0	85	1
0	33,83	1	3	71	174	23,5	0	1	0	0	0	0	0	0	0	1	0	2	2	2	2	2	3	2	3	1	1	1	2	0	0	3	2	2	3	1	1	35	8	12	3	12	0	0	0	0	1	85	0
1	55,96	21,02	1	61	164	22,7	0	1	1	0	0	0	1	1	0	4	0	0	1	1	1	1	2	2	2	2	2	3	3	1	2	2	2	3	3	2	1	36	3	11	9	13	1	0	1	1	0	70	1
0	45	16,5	2	70	173	23,4	1	1	1	1	0	1	0	1	0	6	1	3	3	3	3	3	2	3	3	3	3	3	4	4	4	1	4	3	2	1	0	55	12	17	15	11
1	25	2,5	2	58	175	18,9	0	0	0	0	0	1	0	1	0	2	1	3	4	3	3	3	0	2	1	2	2	2	0	0	0	4	2	3	1	2	2	39	13	10	2	14
0	43	21,25	2	74	180	22,8	1	1	1	0	1	1	0	1	0	6	1	3	3	1	3	4	3	4	3	3	3	3	4	4	4	1	4	4	3	3	2	62	10	20	15	17
0	53	33,42	2	78	182	23,5	1	1	0	0	1	1	0	0	0	4	1	2	3	3	3	3	0	2	0	1	2	3	3	3	3	4	4	3	1	3	2	48	11	8	12	17
0	36	12,08	2	85	171	29,1	1	0	0	0	0	1	0	0	0	2	1	1	4	1	3	2	2	2	1	2	1	1	3	0	0	4	3	2	1	2	2	37	9	10	4	14
1	24	1,92	2	90	187	25,7	0	1	0	1	0	1	1	1	1	6	1	3	4	4	4	3	3	4	3	3	3	3	4	4	4	1	4	4	3	3	2	66	15	19	15	17
0	52	32	2	90	172	30,4	0	0	0	0	0	1	0	1	0	2	1	3	4	4	4	3	2	2	2	2	2	3	2	0	0	2	2	2	1	2	2	44	15	13	5	11
0	59	10,5	2	76	176	24,5	1	0	0	0	0	1	0	0	0	2	1	3	4	2	2	3	2	2	0	1	1	3	1	0	0	3	3	3	2	3	3	41	11	9	4	17
0	38	18,67	2	70	184	20,7	1	1	0	0	1	1	0	1	0	5	1	3	4	4	4	3	0	1	0	0	3	3	2	1	1	4	4	4	1	3	1	46	15	7	7	17
1	30	8,25	2	48	164	17,8	1	1	0	0	1	1	0	0	0	4	1	3	1	3	2	0	3	3	2	3	3	1	1	2	0	1	2	3	3	3	2	41	9	14	4	14
1	26	2,67	2	65	169	22,8	1	0	0	1	0	0	0	1	0	3	1	3	3	4	4	3	1	1	1	1	1	1	1	1	1	1	1	1	1	1	1	32	14	8	4	6
1	24	1,92	2	80	176	25,8	1	0	0	0	1	1	1	0	0	4	1	4	4	4	4	2	3	2	1	2	2	4	4	3	3	2	2	3	2	3	1	55	16	12	14	13
1	48	18,25	2	70	164	26	1	1	0	0	1	1	1	1	0	6	1	3	4	4	3	3	2	2	2	2	2	3	3	2	2	2	3	2	3	2	1	50	14	13	10	13
1	46	12,83	2	67	165	24,6	1	0	0	0	0	0	0	0	0	1	1	3	3	2	3	3	1	0	0	1	1	0	0	0	0	0	0	0	1	1	0	19	11	6	0	2
1	52	25,5	2	61	178	19,3	0	0	0	0	0	0	0	0	0	0	0	3	4	3	3	2	1	1	1	1	1	0	1	0	0	2	1	1	0	1	0	26	13	7	1	5
0	48	25,67	2	72	175	23,5	1	1	0	1	0	1	1	1	0	6	1	4	4	2	3	2	3	2	3	2	2	2	1	0	0	0	1	0	0	1	2	34	13	14	3	4
1	40	18,42	2	80	170	27,7	1	1	0	1	0	0	0	1	1	5	1	2	3	3	3	1	3	1	1	2	2	3	3	3	3	2	2	3	3	2	1	46	11	10	12	13
1	42	18,08	2	53	152	22,9	1	0	0	1	0	0	0	0	1	3	1	3	3	3	3	2	1	3	0	2	2	1	0	0	0	3	3	3	3	2	2	39	12	10	1	16
1	40	19	2	50	160	19,5	1	0	0	0	1	0	0	0	0	2	1	3	4	3	4	4	1	2	1	0	0	0	1	0	0	3	2	2	1	1	1	33	14	8	1	10
1	26	2,25	2	81	167	29	1	0	0	1	1	0	1	0	0	4	1	2	3	3	3	3	2	3	2	2	3	3	2	3	3	1	1	0	1	2	2	44	11	15	11	7
1	24	2,17	2	58	165	21,3	1	0	0	1	0	1	1	0	0	4	1	0	1	1	1	1	2	2	1	2	3	2	1	2	1	4	2	4	2	1	2	35	3	11	6	15
1	43	16,17	2	68	175	22,2	0	0	0	0	0	1	0	0	0	1	1	2	3	3	3	2	1	2	1	1	0	2	2	1	1	4	2	2	2	2	2	38	11	7	6	14
0	37	5	2	64	177	20,4	1	1	1	1	1	1	1	1	0	8	1	2	4	3	4	3	3	4	3	3	3	3	4	4	4	1	4	4	3	3	2	64	13	19	15	17
1	32	6,42	2	58	160	22,7	1	0	0	0	1	0	1	0	0	3	1	4	4	3	4	3	3	4	3	3	3	3	4	4	4	1	4	4	3	3	3	67	15	19	15	18
1	25	2,5	2	49	165	18	1	0	0	0	0	0	0	0	0	1	1	2	0	0	0	1	0	0	0	0	0	1	0	0	0	0	1	1	1	2	1	10	2	1	1	6
1	28	4,17	2	70	180	21,6	1	0	0	0	0	0	0	0	0	1	1	1	0	1	1	1	1	2	1	1	1	3	1	1	0	2	3	3	2	2	1	28	3	7	5	13
1	29	7,25	2	58	163	21,8	1	1	0	0	1	1	0	0	0	4	1	4	4	3	4	3	3	4	3	3	3	3	4	4	4	1	4	4	3	3	3	67	15	19	15	18
1	27	5,08	2	78	157	31,6	1	0	0	0	1	1	1	1	0	5	1	1	2	3	3	2	3	4	4	3	3	3	4	2	2	3	3	3	1	4	3	56	9	19	11	17
1	25	2,5	2	51	162	19,4	1	0	1	1	1	1	1	1	0	7	1	3	3	2	2	2	2	4	3	3	2	3	2	3	2	4	3	1	1	2	1	48	10	16	10	12
1	49	23,08	2	62	160	24,2	1	1	0	0	0	1	0	1	0	4	1	3	1	1	0	2	1	2	0	2	1	2	2	2	1	3	3	3	2	2	2	35	5	8	7	15
0	40	7,67	2	72	182	21,7	0	0	0	0	0	1	1	1	0	3	1	3	2	3	3	3	3	4	3	3	2	2	2	1	1	4	3	2	2	2	1	49	11	18	6	14
1	42	11,08	2	70	176	22,6	0	0	0	0	0	0	0	0	0	0	0	1	1	1	0	1	1	1	1	0	0	1	1	0	0	1	1	1	1	0	0	13	3	4	2	4
0	38	4,25	2	105	193	28,2	0	0	0	0	0	1	0	1	0	2	1	1	0	0	0	2	3	0	2	1	1	0	1	0	0	1	0	0	0	0	0	12	1	9	1	1
0	27	4,17	2	81	179	25,3	0	1	0	0	0	1	0	0	0	2	1	1	1	1	1	2	2	2	2	2	2	2	2	0	1	4	3	2	2	2	2	36	4	12	5	15
1	34	3,33	2	73	172	24,7	1	1	0	0	0	1	0	0	0	3	1	1	2	0	0	0	1	2	1	1	0	1	1	0	0	3	1	2	1	2	1	20	3	5	2	10
1	40	7,92	2	62	170	21,5	0	0	0	0	0	0	0	0	0	0	0	0	1	0	1	3	1	3	1	2	2	0	0	0	0	0	0	0	0	0	0	14	2	12	0	0
1	24	2,08	2	55	166	20	0	1	0	0	1	1	0	0	0	3	1	1	2	1	1	4	3	3	2	2	3	2	1	0	0	1	0	0	1	1	0	28	5	17	3	3
1	32	2,25	2	76	169	26,6	1	1	0	0	0	0	1	0	1	4	1	3	3	3	3	2	3	4	4	3	3	3	4	2	2	3	3	3	1	4	3	59	12	19	11	17
1	40	16	2	66	157	26,8	0	0	0	0	0	0	0	0	0	0	0	1	0	0	0	4	1	3	1	3	2	4	1	0	0	2	2	2	1	1	1	29	1	14	5	9
1	39	15,92	2	64	163	24,1	0	0	0	0	0	0	0	0	0	0	0	1	1	1	1	1	1	2	1	1	0	0	0	0	0	3	2	3	3	2	2	25	4	6	0	15
1	28	5,5	2	50	160	19,5	1	0	0	0	1	0	0	0	0	2	1	2	2	1	1	2	2	2	1	2	2	1	2	0	0	2	1	2	1	2	1	29	6	11	3	9
0	25	2,75	2	87	194	23,1	0	0	0	0	1	1	0	0	0	2	1	2	1	2	0	3	3	2	3	3	3	0	0	0	0	2	2	3	1	2	2	34	5	17	0	12
0	28	6,25	2	70	175	22,9	0	0	0	0	0	0	0	0	0	0	0	0	0	0	0	0	0	1	0	0	0	0	0	0	0	0	0	0	0	1	0	2	0	1	0	1
1	31	9,42	2	65	170	22,5	1	0	0	0	1	0	0	0	0	2	1	1	1	0	0	3	2	4	1	2	1	1	0	0	0	0	0	3	1	1	1	22	2	13	1	6
0	38	16,17	2	72	174	23,8	1	1	1	0	1	1	1	1	0	7	1	2	2	4	4	3	2	2	2	3	3	3	3	2	2	2	2	1	2	2	1	47	12	15	10	10
1	35	13	2	60	166	21,8	0	0	0	0	1	0	0	0	0	1	1	1	1	1	1	0	1	1	1	2	1	1	1	1	0	3	2	3	2	2	2	27	4	6	3	14
1	53	28,75	2	63	163	23,7	1	0	0	0	1	0	0	1	0	3	1	0	0	0	1	1	3	1	2	2	2	2	2	2	1	3	3	3	3	2	2	35	1	11	7	16
1	43	20	2	58	168	20,5	1	1	0	1	1	1	1	1	1	8	1	3	2	2	2	3	3	4	2	3	2	3	4	3	2	3	2	0	1	1	2	47	9	17	12	9
1	47	25	2	60	170	20,8	0	0	0	0	0	0	0	0	0	0	0	0	0	1	1	1	0	2	1	2	1	0	0	0	0	3	3	3	3	3	2	26	2	7	0	17
1	25	3	2	68	179	21,2	1	1	0	0	0	0	1	1	0	4	1	3	3	3	3	2	3	4	4	3	0	3	3	2	2	2	2	3	2	3	2	52	12	16	10	14
[truncated: 35 more columns]
